# Supplementary material for: Local Duplication of TIR-NBS-LRR Gene Marks Clubroot Resistance in Brassica napus cv. Tosca
Source: Front Plant Sci. 2021 Apr 8;12:639631. doi: 10.3389/fpls.2021.639631 (PMC8082685; doi:10.3389/fpls.2021.639631)
Supplement: Supplementary file 1 [file Data_Sheet_1.FASTA]

>BRH_CDNA
TGTGAGGGAAAATTTCATCGACTTTCACTGATAAAACACCTAACCTGAATGAACAAGTTGGTCTTATTACACTATCTGTTCCCACAAAACAAAAGAAGTAACCAACATCAACAAGAAAAAAGGAAAAGAAAACACACTAATCAACAAAGACTTATGATATCATTCAGTTCTCTTCTCCAAATCTTGATGATCATCCTCTGCAAGCATATACCTTTTCCAGAACCAATGTGGCTTCCACACTCTGTCCCTCACATCATCAATAGCCACACCTTTAGTCTCCGGTATAAAGAACAAAGCAAACAGTCCCATCACAATGATCCAAGCGCTGAAGAAGAAGAATATTCCTGATCTCATCCCACAAAGCATCGATAAGAAAGCTTGCGCTATACAAACGTGAACAGCATGTTGCATGAGACTGCAACAGCGAACCCTGCACTTCGAGTCTCTAGAGGAAACGTCTCGCTAGGTAATGGTCCCCATGACCATGCGAATCCCATCACGTAAGCGCACACAAAGACCACAACCACCATGGCTTGTGCCTTCCCGAGTGTTCCCGTGCTGCCCAAGTCTTTCGCTAGGATGATTCCAATGATCAACTGGGAAATGAACATGTGAACGGAAGATTGTAAAAGAAGGAACCTCCGGCCAGTTCTATCGACAAAAGGTAGATCCCTACAAACGTACTAAGAACGTTGATGCTTCCCGTGATAACCGCAGAGAGAAGAGCTGCGTTACTTCCAAATCCAACGGTCTGGAACAAAACCGGTGCGTAGAACATAATAGCATTGATTCCACTAAACTGCTGGAAAAGCTGTAGAAGCATTCCAATGATGAACGGTGGACGACTCGCTGGTTTCAACACTTGCGCTCTATGAGGCTCGTGGGAGTCTCGCAGATGATCAGTGAACCGAAGACGAGGATAACGGCGGGGATTGCGGCTCCACCGAGGGCGATTCGCCATCCGTTAGGGTGAACGGTGGCAGTGAAGTAGTTGACAAGGTTGGCTATTAGGATTCCAATTGTGACCATGAGTTGGAATACAATGTTGAGACCTCCCCTGAGCTGTGCAGGAGCAATTCTGATAGAAAAAGAGGCACTGCATGCACTCCTTCCCACAATATTGTGCTCTCCGCATACTAAGATCCACAAGCAAGTTGGATGGGAAACTCTCTTAATTCCTAATTTTAGATGCTCTGCGTTACAACCTAACAATCAAAAGTTTATTCACGAAATCCGCTTCTTTCCGTCACTACATCATTTGCCTCCACATTCACCAGCCTCATATTGCATTCATCGGCTTCAAAAACATGTGGTAGAATGTTTGGATAACCAAGTCGGTTGTCTGCCGATGAACAGTCCTCCTCTAAGATTCGTATACCCCATCCTTTTATTTTAGCAGAACGACAATAATCAATATGAATCTTCAGATCCAGGCCATCGAAGTTCATTTCTAAAGGGATTTGAGACATCTGGTAGTCTGATACAGACAGACAACTTTCCTCCTCAAATGAAAAGATATTATAATCATCCGTGACTGCGCAGAAGTCTTGTGCCTGATTATAGGAATCAGAGCAGTTCCGAAAACTGCCTTTGAATCTAAAGGCACATCTGCTATATGACTCATTGTCCGAATCAAACAAAATACAAGCCCTGAATCGGAGGAATGGTTGTGAGAGACAGCTGTGAAGTAAAGGAATGGTGAGAGAGGAGGAGGTTCCAGTAGTACGGTGCGTGAAATATGAAGGCACTTCTTCACCTGACAACTTCAGTTGACAAACTGAATATGTTTTCTTTTGAAACAGAGCTTCTTGATCCAAGTTTAAGCACTTGCAGTCTGAAAAGTCGACTTCGTGAAGATGTTTGAGTTTAAAAAGGTTTAGGTTTACATATTCCAAATTGTTGCATCCGTTCATATGTAGGGAGCCAAGCCTGGAGAATTTCTCAATCGAACAAGGAATCTCTTCAATCCCTGTTCCGCTTAGATAAAGATGTGTGATGTGGGTTGAGATATCAGGAAAAGTCCTCAACCGTGAGCATCCACTGAGATATAGGAGATCGAGAGATCCAAGGTTGATTCCGGTGGGAAGAGTTTCCAGATTTACGCAGTTACTAATTTTCAATATCGACAGGTTATGGAGATTCTTAAATGAAGAAGGAAGCTCCACCAAGCCAGGGTTATCCGAGAGATCCAGATACCACAAAGAGGGAGACATGATCGTCGTGAGGAGAGTAAGAAGCTGCACTCTTTCCCATAGTTTCTTTGGGCTGTGCATCGTAAAGGTATGGAGATTCTCGAAACACAAACTCAAATTTGAAGGTATTTCTTCAATGGATGTTGCGCCTACGTCGACCTCTACGATGGTGGTTGAGATTTGGGGAAAAATCCTTATCCGTGAGCATCCTTTAGTATTTAGGTTTTTGAGAGATTTGAGGCTAATGCCAGTTGGAATAGTCTCCAGATTTCGACAATTGCTCAGAGATAATGTCGTCAGTTTGTTGGGATGTGGAATAGAGGAAGGAAGCTTGACCAAACTATAGCAATCCCCAAGATTAAGTGTCTCCAGATTGGTGGCCTTTGAAAGATCTGGCATTTCTATCAAGTTTTTAGATCCCCACATATTCATCTCTTTAAGACATGTAAGCGACACAATCCCTTCCCACAGCTTCTCGAGCTTGCTATTCACCATTTCGAACTTGACGAGTTTTTCAGGACGAAACTTAGAAGGCAGACATCTCATTGGATATCGAAGCCAACGCAATAATCTCAGTTCATGCGGCAAATAGTCGAAGTTTTCAGGTAAGTGAATTCTAACTTCTTCCTTTCCAAACATAAAAGGGTTTTTTGGGAGAATTTCCAGGAAACGCAGATTGCGCATCCCTTTGAAGGCATTCTCATGCACATTCAGTTCATCAATCTCATCAATATTCAATTTTATACCCAATATCTTATGAGTACCAGTGTCTTGACTGAGTACATCACAGATATCTTGTGCGTCCACCAGAAATTCTCGTTTTTCAGGCTCGTCAAGCCTAACAATACCTCTACCCATCTCTTCTAACAAACAGTGCATCTTCACATAATCCTCTCTTACATGAATGAGGGACTTATCAGCTAGGTTTTCCAGCCCAACCGTAACACTCAACCCACTATCAGCGAGCAGCAACTTCAGGTATGTGACTTTTTCCCACTGGAAAAGGCATGCAATATGGCGAAATAACGCTTTATCTTCTTCGCTTGTTAATCCATCGTAGCTGACCCTCAATGTCTTCTCAATTTTCCCATCTAAACCATTCTGAAGCCTTGGCAACAAATCCATCCAGTACTCCTTGTCCCTTCCCCGTAGAGATGAACCCAAAACATTAAGACCTAAAGGAAGACTACCAGCAAGTCCTGTAACTTTAGCTACAAGCTCCTCAAAACCTTCAGGTGCAGCCTTTTTCCTGAAAGCAGATCGACATAACATCTCAACAGCTAGCTTTTTAGTTGGGAGACAGACCTTGTAAATGTGATTAATCCCATGGGCCCTTAGATACTGCTTATCATTTGTAACCACAACGATTCTGCTCCCACTTCCAAACCATTGAGTTTGACCAACCAAGGCTTCTAGCACAACTTGATCATCAAAATCATCAATGAAAATAAGAACTTTCTGATTCTTCAGCCTCTCCCCAACTGCACTCAAATGATTTATCTTTATGTCTCCTTTACCTAAGATTTCAGATAGGAAATTTCTTTGCAAATGCAGCTTCATGTTATAGTCGTCCGGATTAGCTGCCTTGAAAATTTCCATAGTCTTAGATACGAAAGCCCTGTCTATGAAAATGCTACCTCGGAAGTGTCGAGAAAGTCGTTGAAACAGAACTCTTGCAATTGTAGTCTTGCCGATCCCTGAGGAACCCCATAAACCAACCATCCTCACTTCCTCCGCGTCCAACTGCAGCAATACACTCAGTTTTGCAACATGATCTTCGATGCCCACAAAGTTCTCTGAATCCTTCGATGAAGTTAAAAGTAGTTTATCCAAAACATCATTGGCGATTTCTTCAATCATTGCAGCTTCGTTACCCCAGTTTACTGAATGATACCCGAGAGTATTGGCTACATCGGTCAAAGCTCTCCTCCACTGTATTTTCTCTTCCTCTGTTTTGTTGTTGCATGTTTCTTCAAAGAACTTACCAAAGTCACCGGTTTGTTTCCTCACATGGGAAGGATCCAACCGGTAGAAAACAGGTATCACCATTTGACCACACTTGACTATCTCTAACAACTCATTAAGACACCAGCTTGAAGAGGCATAGTTTTGGGAGAAGATAACCACTGCGATCCTCGAATCTTTAATGGCTTGTTTGAGCTCGGGATCCAGTGATCGACTTCTCTCGATCTCGTTGTCTTTGAAAGCAGTGATCAACTTTTTGTCAAACTCCTTCAACAAGTGGCTGAGGAAAGTAACACGGACGTCTACCCCACTGAAGCTAGGGAAAACATCGTACAACCAAGTGCGAGAAGAGGAAGGAGAAGAAGCTAATGAGAGAGCCATAGAGATAGGAGCAAAAATAATATGAAGGAAAAGAAG
>T1_CDNA
GGACTAACATTCTTCAGAAGATCAATCACCAAGTCCTTCTTTTCCTTCATATTATTTTTGCTCCTATCTCTATGGCTCTCTCATTAGCTTCTTCTCCTTCCTCTTGTCGCACTTGGTTGTACGATGTTTTCCCTAGCTTCAGTGGGGTAGACGTTCGTGTTACTTTCCTCAGCCACTTGTTGAAGGAGTTTGACAAAAAGTTGATCACTGCTTTCAAAGACAACGAGATCGAGAGAAGTCGATCACTGGATCCCGAGCTTAAACAAGCCATTAAAGATTCGAGGATCGCAGTGGTTATCTTCTCCCAAAACTATGCCTCTTCAAGCTGGTGTCTTAATGAGTTGTTAGAGATAGTCAAGTGTGGTCAAATGGTGATACCTGTTTTCTACCGGTTGGATCCTTCCCATGTGAGGAAACAAACCGGTGACTTTGGTAAGTTCTTTGAAGAAACATGCAACAACAAAACAGAGGAAGAGAAAATACAGTGGAGGAGAGCTTTGACCGATGTAGCCAATACTCTCGGGTATCATTCAGTAAACTGGGGTAACGAAGCTGCAATGATTGAAGAAATCGCCAATGATGTTTTGGATAAACTACTTTTAACTTCATCGAAGGATTCAGAGAACTTTGTGGGCATCGAAGATCATGTTGCAAAACTGAGTGTATTGCTGCAGTTGGACGCGGAGGAAGTGAGGATGGTTGGTTTATGGGGTTCCTCAGGGATCGGCAAGACTACAATTGCAAGAGTTCTGTTTCAACGACTTTCTCGACACTTCCGAGGTAGCATTTTCATAGACAGGGCTTTCGTATCTAAGACTATGGAAATTTTCAAGGCAGCTAATCCGGACGACTATAACATGAAGCTGCATTTGCAAAGAAATTTCCTATCTGAAATCTTAGGTAAAGGAGACATAAAGATAAATCATTTGAGTGCAGTTGGGGAGAGGCTGAAGAATCAGAAAGTTCTTATTTTCATTGATGATTTTGATGATCAAGTTGTGCTAGAAGCCTTGGTTGGTCAAACTCAATGGTTTGGAAGTGGGAGCAGAATCGTTGTGGTTACAAATGATAAGCAGTATCTAAGGGCCCATGGGATTAATCACATTTACAAGGTCTGTCTCCCAACTAAAAAGCTAGCTGTTGAGATGTTATGTCGATCTGCTTTCAGGAAAAAGGCTGCACCTGAAGGTTTTGAGGAGCTTGTAGCTAAAGTTACAGGACTTGCTGGTAGTCTTCCTTTAGGTCTTAATGTTTTGGGTTCATATCTACGGGGAAGGGACAAGGAGTACTGGATGGATTTGTTGCCAAGGCTTCAGAATGGTTTAGATGGGAAAATTGAGAAGACATTGAGAGTCAGCTACGATGGATTAACAAGCGAAGAAGATAAAGCGTTATTTCGCCATATTGCATGCCTTTTCCAGTGGGAAAAAGTCACATACCTGAAGTTGCTGCTCGCTGATAGTGGGTTGAGTGTTACGGTTGGGCTGGAAAACCTAGCTGATAAGTCCCTCATTCATGTAAGAGAGGATTATGTGAAGATGCACCGTTTGTTAGAAGAGATGGGTAGACGTATTGTTAGGCTTGACGAGCCTGAAAAACGAGAATTTCTGGTGGACGCACAAGATATCTGTGATGTACTCAGTCAAGACACTGGTACTCATAAGATATTGGGTATAAAATTGAATATTGATGAGATTGATGAACTGAATGTGCATGAGAATGCCTTCAAAGGGATGCGCAATCTGCGTTTCCTGGAAATTCACTCACAAAACCGTCATGAGTTTGGAAACGAAGAAGTTAGAATTCACTTACCTGAAAACTTCGACTATTTGCCTCCTAAACTTAAAATATTGGATTGGTATGAATATCCAATGAGATGTCTGCCTTCTAAGTTTCGTCCTGAAAAACTCGTCAAGCTCAAAATGGTGAATAGCAAGCTCGAGAAGCTGTGGGAAGGGATTGTGTCGCTTACATGTCTTAAAAAGATGAATATGTCGGGATCTCAAAACTTGATAGAAATGCCAGATCTTTCAAAGGCCACCAATCTGGAGACACTATATCTTGAGGATTGCTTTAGTTTGGTCAAGCTTCCTTCCTCTATTCCACACCCCAACAAACTGACGACATTAATCTTGAAGAACTGTCGAAATGTGGAGACTATTCCAATTGGCATTAGCCTCAAATCTCTTAAAAACCTACGTACTGATGGTTGCTCACGGATGAGGACTTTTCCCCAAATCTCAAGCACCATCGAAGATGTCTACATAGGCGCAACATCCATTGAAGAAATACCTTCAAATTTGAGTTTGTGTTTCGAGAATCTCCATACCTTTACGATGCACAGCCCAAAGAAACTATGGGAAAGAGTGCAGCTTCTTACTCTCCTCACGACGATCATGTCTCCCTCTTTGTGGTATCTGGATCTCTCGGATAACCCTGGCTTGGTGGAGCTTCCTTCTTCATTTAAGAATCTCCATAACCTGAGGAGATTGGAAATTAGAAACTGCGTAAATCTGGAAACTCTTCCCACCGGAATCAACCTCGGATCTCTCAAAATCCTAGATCTCAGGGGATGCTCACGGTTGAGGACTTTTCCTGATATCTCAACCCACATCACACATCTTTATCTAAGCGGAACAGGGATTGAAGAGATTCCTTGTTCGATTGAGAAATTCTCCAGGCTTGGCTCCCTACATATGAACGGATGCAACAATTTGGAATATGTAAACCTAAACCTTTTTAAACTCAAACATCTTCACGAAGTCGACTTTTCAGACTGCAAGTGCTTAAACTTGGATCAAGAAGCTCTGTTTCAAAAGAAAACATATTCAGTTTGTCAACTGAAGTTGTCAGGTGAAGAAGTGCCTTCATATTTCACGCACCGTACTACTGGAACCTCCTCCTCTCTCACCATTCCTCTACTTCACAGCTGTATCTCACAATCATTCCTCCGATTCAGGGCTTGTATTGTGTTTGATTCGGACAAGGACAATGAGTCATATAGCAGATGTGCCTTTAGATTCAAAGGCAGTTTTCGGAACTGCTCTGATTCCTATAATCAGGCACAAGACTTCTGCGCAGTCACGGATGATTATAAGATCCGTTCATATAAGAAGGATGGTTGTCTGCTTGTATTAGACTACCAGATGTCTCAAATCCCTTTAGAAATGAACTTCGATGGCCTGGATCTGAAGATTCATATTGATTATTGTCGTTCTGCTAAAATAAAAGGATGGGGTATACGAATCTTAGAGGAGGACTGTTCATCGGCAGACAACCGACTTGGTTATCCAAACATTCTACCACATGTTTTTGAAGCCGATGAATGCAATGAGGCTGGTGAATGTGGGAGGCAAATGATGTAGTGACGGAAAGAAGCGGATTTCGTGAATAAACTTTTGATTGTGTTAGGTTGTAACGCAGAGCATCTAAAATTAGGAATTAAGAGAGATTCCCATCCAACTTGCTTGTGGATCTTAGTATGCGGAGAAGTAAGAGCACAAAATTGTGGGAAGGAGTAGTGCATGCAGTGCCTCTTTTTCTATCAGAGATTGCTCCTGCACAGCTCAGGGGAGGTCTCAACATTGTATTCCAACTCATGGTCACAATTGGAATCCTAATAGCCAACCTTGTCAACTACTTCACTGCCACCGTTCACCCTAACGGATGGCGAATCGCCCTCGGTGGAGCCGCAATCCCCACCGTTATCCTAGTCTTCGGTTCACTGATCATCTGCGAGACTCCCACGAGCTTCATAGAGCGCAAGTGTTGAAACCAGCGAGTCGTCCACCTTTAATCATTGGAATGCTTCTACAGCTTTTCCAGCAGTTTAGTGGAATCAATGCTATTATGTTCTACGCACCGGTTTTGTTCCAGACCGTTGGATTTGGAAGTAACGCAGCTCTTCTCTCTGCGGTTATCACGGGAAGCATCAACGTTCTTAGTACGTTTGTAGGGATCTACCTTTTGTCGATAGAACTGGCCGGAGGTTCCTTCTTTTACAATCTTCCGTTCACATGTTCATTTCCCAGTTGATCATTGGAATCATCCTAGCGAAAGACTTGGGCAGCACGGGAACACTCGGGAAGGCACAAGCCATGGTGGTTGTGGTCTTTGTGTTCGCTTACGTGATGGGATTCGTATGGTCATGGGGACCATTACCTAGCGAGACGTTTCCTCTAGAGACTCGAAGTGCAGGATTCGCTGTTGCAGTCTCATGCAACATGTTGTTCACGTTTGTGATAGCGCAAGCTTTCTTATCGATGCTTTGTGGGATGAGATCAGGAATATTCTTCTTCTTCAGCGCTTGGATCATTGTGATGGGACTGTTTGCTTTGTTCTTTATACTGGAGACTAAAGGTGTGGCTACTGATGATGTGAGGGAGAGAGTGTGGAAGCCACATTAGTTCTGGAAAAGGTATATGCTTGCAGAGGATGATCATCAAGATGTGGAGAAGAGAACTGAATGATATCATAAGTCTTTGTTGATCCTATTGATCAGTGTGTTTGCTTTTCCTTTTTCTTGTTGATGTTGGTTACTTCTTTTGTTTTGCGGGAACAGATAGTATAATAAGACCAACTTGTTGATTCAGGTTAGATGTTTTATCAGTGGAAGTCAACAAAAATTACTTATCTTGAATTCTATTTTTTTTTCAGTTATAGTTATAAACAATAAGCTCTG
>T2_CDNA
CTAACATTCTTCAGATAATCAATCAGTCACCAAGTCCTTCTTTTCCTTCATATTATTTTTGCTCCTATCTCTATGGCTCTCTCATTAGCTTCTTCTCCTTCCTCTTCTCGCACTTGGTTGTACGATGTTTTCCCTAGCTTCAGTGGGGTAGACGTCCGTGTTACTTTCCTCAGCCACTTGTTGAAGGAGTTTGACAAAAAGTTGATCACTGCTTTCAAAGACAACGAGATCGAGAGAAGTCGATCACTGGATCCCGAGCTTAAACAAGCCATTAAAGATTCGAGGATCGCGGTGGTTATCTTCTCCCAAAACTATGCCTCTTCAAGCTGGTGTCTTAATGAGTTGTTAGAGATAGTCAAGTGTGGTCAAATGGTGATACCTGTTTTCTACCGGTTGGATCCTTCCCATGTGAGGAAACAAACCGGTGACTTTGGTAAGTTCTTTGAAGAAACATGCAACAACAAAACAGAGGAAGAGAAAATACAGTGGAGGAGAGCTTTGACCGATGTAGCCAATACTCTCGGGTATCATTCAGTAAACTGGGGTAACGAAGCTGCAATGATTGAAGAAATCGCCAATGATGTTTTGGATAAACTACTTTTAACTTCATCGAAGGATTCAGAGAACTTTGTGGGCATCGAAGATCATGTTGCAAAACTGAGTGTATTGCTGCAGTTGGACGCGGAGGAAGTGAGGATGGTTGGTTTATGGGGTTCCTCAGGGATCGGCAAGACTACAATTGCAAGAGTTCTGTTTCAACGACTTTCTCGACACTTCCGAGGTAGCATTTTCATAGACAGGGCTTTCGTATCTAAGACTATGGAAATTTTCAAGGCAGCTAATCCGGACGACTATAACATGAAGCTGCATTTGCAAAGAAATTTCCTATCTGAAATCTTAGGTAAAGGAGACATAAAGATAAATCATTTGAGTGCAGTTGGGGAGAGGCTGAAGAATCAGAAAGTTCTTATTTTCATTGATGATTTTGATGATCAAGTTGTGCTAGAAGCCTTGGTTGGTCAAACTCAATGGTTTGGAAGTGGGAGCAGAATCGTTGTGGTTACAAATGATAAGCAGTATCTAAGGGCCCATGGGATTAATCACATTTACAAGGTCTGTCTCCCAACTAAAAAGCTAGCTGTTGAGATGTTATGTCGATCTGCTTTCAGGAAAAAGGCTGCACCTGAAGGTTTTGAGGAGCTTGTAGCTAAAGTTACAGGACTTGCTGGTAGTCTTCCTTTAGGTCTTAATGTTTTGGGTTCATATCTACGGGGAAGGGACAAGGAGTACTGGATGGATTTGTTGCCAAGGCTTCAGAATGGTTTAGATGGGAAAATTGAGAAGACATTGAGAGTCAGCTACGATGGATTAACAAGCGAAGAAGATAAAGCGTTATTTCGCCATATTGCATGCCTTTTCCAGTGGGAAAAAGTCACATACCTGAAGTTGCTGCTCGCTGATAGTGGGTTGAGTGTTACGGTTGGGCTGGAAAACCTAGCTGATAAGTCCCTCATTCATGTAAGAGAGGATTATGTGAAGATGCACCGTTTGTTAGAAGAGATGGGTAGACGTATTGTTAGGCTTGACGAGCCTGAAAAACGAGAATTTCTGGTGGACGCACAAGATATCTGTGATGTACTCAGTCAAGACACTGGTACTCATAAGATATTGGGTATAAAATTGAATATTGATGAGATTGATGAACTGAATGTGCATGAGAATGCCTTCAAAGGGATGCGCAATCTGCGTTTCCTGGAAATTCACTCAAAAAAGCGTTATGTGTTTGGAAAGGAAGAAGTTACAATTCACTTACCTGAAAACTTCGACTATTTGCCTCCTAAACTTAAAATATTGGATTGGTTTGGATATCCAATGAGATGTCTGCCTTCTAAGTTTCGTCCTGAAAAACTCGTCAAGCTCAAAATGGTGAATAGCAAGCTCGAGAAGCTGTGGGAAGGGATTGTGTCGCTTACATGTCTTAAAGAGATGGATATGTGGGGATCTACAAACTTGATAGAAATGCCAGATCTTTCAAAGGCCACCAATCTGGAGACACTTAATGTTGGGGCTTGCTATAGTTTGGTCAAGCTTCCTTCCTCTATTCCACATCCCAACAAACTGACGACATTAAACTTGAAGAACTGTCGAAATCTGGAGACTATTCCAATTGGCATTAGCCTCAAATCTCTTAAAAACCTACGTACTGATGGTTGCTCACGGATGAGGACTTTTCCCCAAATCTCAAGCACCATCGAAGATGTCTACATAGGCGCAACATCCATTGAAGAAATACCTTCAAATTTGAGTTTGTGTTTCGAGAATCTCCATACCTTTACGATGCACAGCCCAAAGAAACTATGGGAAAGAGTGCAGCTTCTTACTCTCCTCACGACGATCATGTCTCCCTCTTTGTGGTATCTGGATCTCTCGGATAACCCTGGCTTGGTGGAGCTTCCTTCTTCATTTAAGAATCTCCATAACCTGAGGAGATTGGAAATTAGAAACTGCGTAAATCTGGAAACTCTTCCCACCGGAATCAACCTCGGATCTCTCAAAATCCTAGATCTCAGGGGATGCTCACGGTTGAGGACTTTTCCTGATATCTCAACCCACATCACACATCTTTATCTAAGCGGAACAGGGATTGAAGAGATTCCTTGTTCGATTGAGAAATTCTCCAGGCTTGGCTCCCTACATATGAACGGATGCAACAATTTGGAATATGTAAACCTAAACCTTTTTAAACTCAAACATCTTCACGAAGTCGACTTTTCAGACTGCAAGTGCTTAAACTTGGATCAAGAAGCTCTGTTTCAAAAGAAAACATATTCAGTTTGTCGACTGAGGTTGTCAGGTGAAGAAGTGCCTTCATATTTCACGCACCGTACTACTGGAACCTCCTCCTCTCTCACCATTCCTCTACTTCACAGCTGTCTCTCACAACCATTCCTCCGATTCAGGGCTTGCATTGTGTTTGCTTCGGACAATGAGACATATAGCGATTGTGTCTTTAGATTCAAAGGCAGTTTTCGGAACTGCTCTGATTCCTATAATCAGGCACAAGACTTCTGCGCAGTCACGGATGATTATCAGATCTATTCATATGAGAAGGATGGTTGTCTGTTTGTATTAGACTACCAGATGTCTCAAATCCCTTTAGAAATGAACTTCGATCGCCTGGATCTGAAGATTCATATTGTTTATTGTAATGATGATGCTAAAATAAAAGGATGGGGTATACGAATCTTAGAGGAGGACTGTTCATCGGCAGACAACCGACTTGGTTATCCAAACATTCTACCACATGTTTTTGAAGCCGATGAATGCAATATGAGGCTGGTGAATGTGGAGGCAAATGATGCAGTGACGGAAAGAAGCGGATTTCGTGAATAAACTTTTGATTGTTAGGTTGTAACGCAGAGCATCTAAATTAGGAATTAAATCAGTTCCACAAACCAAAGACACATTTTTCGACTGGTGATTTCAGACGATGCCTTTTTTTATTCTCTATGTGTTTACATGACGATCAAGAAGCTCTCTTTCAACAATGATGTGTATAGACAAGGGCAAAAAAATTGCATGTTCAGGAGCGCGCTGGAGGACGCCAAAGGGTTTTTTGATTCCGGAGTGAGAATAAAGTTCAAAGAAAATCTTGATACACTTGATCTCAACCGTACTACTCGAGCTCGAGTCTGGTGGATGCTCAGCATAGAGAGATTCCCATCCAACTTGCTTGTGGATCTTAGTATGCGGAGAAGTAAGAGCACAAAATTGTGGGAAGGAGTAGTGCATGCAGTGCCTCTTTTTCTATCAGAGATTGCTCCTGCACAGCTCAGGGGAGGTCTCAACATTGTATTCCAACTCATGGTCACAATTGGAATCCTAATAGCCAACCTTGTCAACTACTTCACTGCCACCGTTCACCCTAACGGATGGCGAATCGCCCTCGGTGGAGCCGCAATCCCCACCGTTATCCTAGTCTTCGGTTCACTGATCATCTGCGAGACTCCCACGAGCTTCATAGAGCGCAAGTGTTGAAACCAGCGAGTCGTCCACCGTTCATCATTGGAATGCTTCTACAGCTTTTCCAGCAGTTTAGTGGAATCAATGCTATTATGTTCTACGCACCGGTTTTGTTCCAGACCGTTGGATTTGGAAGTAACGCAGCTCTTCTCTCTGCGGTTGTCACGGGAAGCATCAACGTTCTTAGTACGTTTGTAGGGATCTACCTTTTGTCGATAGAACTGGCCGGAGATTCCTTCTTTTACAATCTTTCGTTCACATGTTCATTTCCCAGTTGATCATTGGAATCATCCTAGCGAAAGACTTGGGCATCACGGGAACACTCGGGAAGGCACAAGCCATGGTGGTTGTGGTCTTTGTGTGCGCTTACGTGATGGGATTCGCGTGGTCATGGGGACCACTTGGATGGCTAATTCCTAGCGAGACGTTTCCTCTAGAAACTCGAAGTGCAGGGTTCGCTGTTGCAGTCTCGTGCAACATGTTATTCACGTTTGTGATAGCGCAAGCTTTCTTATCGATGCTTTGTGGGATGAGATCAGGAATATTCTTCTTCTTCAGCGCTTGGATCATTGTGATGGGACTGTTTGCTTTGTTCTTTATACCGGAGACTAAAGGTGTGGCTATTGATGATGTGAGGGAGAGAGTGTAGAAGCCACGTTGGTTCTGGAAAAGGTATATGCTTGCAGAGGATGATCATCAAGATGTGGAGAAGAGAGCTGAATGATATCATAAGTCTTTGTTGATTAGTGTGTTTTCTTTTCCTTTTTTCTTGTTGATGTTGGTTACTTCTTTTGTTTTGTGGGAACAGATAGTGTAATAAGACCAACTTGTTCATTCAGGTTAGGTGTTTTATCAGTGAAAGTCGATGAAAATTTTCCCTCAC
