# Supplementary material for: Local Duplication of TIR-NBS-LRR Gene Marks Clubroot Resistance in Brassica napus cv. Tosca
Source: Front Plant Sci. 2021 Apr 8;12:639631. doi: 10.3389/fpls.2021.639631 (PMC8082685; doi:10.3389/fpls.2021.639631)
Supplement: Supplementary file 2 [file Data_Sheet_2.FASTA]

>BRH_CDS
ATGGCTCTCTCATTAGCTTCTTCTCCTTCCTCTTCTCGCACTTGGTTGTA
CGATGTTTTCCCTAGCTTCAGTGGGGTAGACGTCCGTGTTACTTTCCTCA
GCCACTTGTTGAAGGAGTTTGACAAAAAGTTGATCACTGCTTTCAAAGAC
AACGAGATCGAGAGAAGTCGATCACTGGATCCCGAGCTCAAACAAGCCAT
TAAAGATTCGAGGATCGCAGTGGTTATCTTCTCCCAAAACTATGCCTCTT
CAAGCTGGTGTCTTAATGAGTTGTTAGAGATAGTCAAGTGTGGTCAAATG
GTGATACCTGTTTTCTACCGGTTGGATCCTTCCCATGTGAGGAAACAAAC
CGGTGACTTTGGTAAGTTCTTTGAAGAAACATGCAACAACAAAACAGAGG
AAGAGAAAATACAGTGGAGGAGAGCTTTGACCGATGTAGCCAATACTCTC
GGGTATCATTCAGTAAACTGGGGTAACGAAGCTGCAATGATTGAAGAAAT
CGCCAATGATGTTTTGGATAAACTACTTTTAACTTCATCGAAGGATTCAG
AGAACTTTGTGGGCATCGAAGATCATGTTGCAAAACTGAGTGTATTGCTG
CAGTTGGACGCGGAGGAAGTGAGGATGGTTGGTTTATGGGGTTCCTCAGG
GATCGGCAAGACTACAATTGCAAGAGTTCTGTTTCAACGACTTTCTCGAC
ACTTCCGAGGTAGCATTTTCATAGACAGGGCTTTCGTATCTAAGACTATG
GAAATTTTCAAGGCAGCTAATCCGGACGACTATAACATGAAGCTGCATTT
GCAAAGAAATTTCCTATCTGAAATCTTAGGTAAAGGAGACATAAAGATAA
ATCATTTGAGTGCAGTTGGGGAGAGGCTGAAGAATCAGAAAGTTCTTATT
TTCATTGATGATTTTGATGATCAAGTTGTGCTAGAAGCCTTGGTTGGTCA
AACTCAATGGTTTGGAAGTGGGAGCAGAATCGTTGTGGTTACAAATGATA
AGCAGTATCTAAGGGCCCATGGGATTAATCACATTTACAAGGTCTGTCTC
CCAACTAAAAAGCTAGCTGTTGAGATGTTATGTCGATCTGCTTTCAGGAA
AAAGGCTGCACCTGAAGGTTTTGAGGAGCTTGTAGCTAAAGTTACAGGAC
TTGCTGGTAGTCTTCCTTTAGGTCTTAATGTTTTGGGTTCATCTCTACGG
GGAAGGGACAAGGAGTACTGGATGGATTTGTTGCCAAGGCTTCAGAATGG
TTTAGATGGGAAAATTGAGAAGACATTGAGGGTCAGCTACGATGGATTAA
CAAGCGAAGAAGATAAAGCGTTATTTCGCCATATTGCATGCCTTTTCCAG
TGGGAAAAAGTCACATACCTGAAGTTGCTGCTCGCTGATAGTGGGTTGAG
TGTTACGGTTGGGCTGGAAAACCTAGCTGATAAGTCCCTCATTCATGTAA
GAGAGGATTATGTGAAGATGCACTGTTTGTTAGAAGAGATGGGTAGAGGT
ATTGTTAGGCTTGACGAGCCTGAAAAACGAGAATTTCTGGTGGACGCACA
AGATATCTGTGATGTACTCAGTCAAGACACTGGTACTCATAAGATATTGG
GTATAAAATTGAATATTGATGAGATTGATGAACTGAATGTGCATGAGAAT
GCCTTCAAAGGGATGCGCAATCTGCGTTTCCTGGAAATTCTCCCAAAAAA
CCCTTTTATGTTTGGAAAGGAAGAAGTTAGAATTCACTTACCTGAAAACT
TCGACTATTTGCCGCATGAACTGAGATTATTGCGTTGGCTTCGATATCCA
ATGAGATGTCTGCCTTCTAAGTTTCGTCCTGAAAAACTCGTCAAGTTCGA
AATGGTGAATAGCAAGCTCGAGAAGCTGTGGGAAGGGATTGTGTCGCTTA
CATGTCTTAAAGAGATGAATATGTGGGGATCTAAAAACTTGATAGAAATG
CCAGATCTTTCAAAGGCCACCAATCTGGAGACACTTAATCTTGGGGATTG
CTATAGTTTGGTCAAGCTTCCTTCCTCTATTCCACATCCCAACAAACTGA
CGACATTATCTCTGAGCAATTGTCGAAATCTGGAGACTATTCCAACTGGC
ATTAGCCTCAAATCTCTCAAAAACCTAAATACTAAAGGATGCTCACGGAT
AAGGATTTTTCCCCAAATCTCAACCACCATCGTAGAGGTCGACGTAGGCG
CAACATCCATTGAAGAAATACCTTCAAATTTGAGTTTGTGTTTCGAGAAT
CTCCATACCTTTACGATGCACAGCCCAAAGAAACTATGGGAAAGAGTGCA
GCTTCTTACTCTCCTCACGACGATCATGTCTCCCTCTTTGTGGTATCTGG
ATCTCTCGGATAACCCTGGCTTGGTGGAGCTTCCTTCTTCATTTAAGAAT
CTCCATAACCTGTCGATATTGAAAATTAGTAACTGCGTAAATCTGGAAAC
TCTTCCCACCGGAATCAACCTTGGATCTCTCGATCTCCTATATCTCAGTG
GATGCTCACGGTTGAGGACTTTTCCTGATATCTCAACCCACATCACACAT
CTTTATCTAAGCGGAACAGGGATTGAAGAGATTCCTTGTTCGATTGAGAA
ATTCTCCAGGCTTGGCTCCCTACATATGAACGGATGCAACAATTTGGAAT
ATGTAAACCTAAACCTTTTTAAACTCAAACATCTTCACGAAGTCGACTTT
TCAGACTGCAAGTGCTTAAACTTGGATCAAGAAGCTCTGTTTCAAAAGAA
AACATATTCAGTTTGTCAACTGAAGTTGTCAGGTGAAGAAGTGCCTTCAT
ATTTCACGCACCGTACTACTGGAACCTCCTCCTCTCTCACCATTCCTTTA
CTTCACAGCTGTCTCTCACAACCATTCCTCCGATTCAGGGCTTGTATTTT
GTTTGATTCGGACAATGAGTCATATAGCAGATGTGCCTTTAGATTCAAAG
GCAGTTTTCGGAACTGCTCTGATTCCTATAATCAGGCACAAGACTTCTGC
GCAGTCACGGATGATTATAATATCTTTTCATTTGAGGAGGAAAGTTGTCT
GTCTGTATCAGACTACCAGATGTCTCAAATCCCTTTAGAAATGAACTTCG
ATGGCCTGGATCTGAAGATTCATATTGATTATTGTCGTTCTGCTAAAATA
AAAGGATGGGGTATACGAATCTTAGAGGAGGACTGTTCATCGGCAGACAA
CCGACTTGGTTATCCAAACATTCTACCACATGTTTTTGAAGCCGATGAAT
GCAATATGAGGCTGGTGAATGTGGAGGCAAATGATGTAGTGACGGAAAGA
AGCGGATTTCGTGAATAA
>T1_CDS
ATGGCTCTCTCATTAGCTTCTTCTCCTTCCTCTTGTCGCACTTGGTTGTA
CGATGTTTTCCCTAGCTTCAGTGGGGTAGACGTTCGTGTTACTTTCCTCA
GCCACTTGTTGAAGGAGTTTGACAAAAAGTTGATCACTGCTTTCAAAGAC
AACGAGATCGAGAGAAGTCGATCACTGGATCCCGAGCTTAAACAAGCCAT
TAAAGATTCGAGGATCGCAGTGGTTATCTTCTCCCAAAACTATGCCTCTT
CAAGCTGGTGTCTTAATGAGTTGTTAGAGATAGTCAAGTGTGGTCAAATG
GTGATACCTGTTTTCTACCGGTTGGATCCTTCCCATGTGAGGAAACAAAC
CGGTGACTTTGGTAAGTTCTTTGAAGAAACATGCAACAACAAAACAGAGG
AAGAGAAAATACAGTGGAGGAGAGCTTTGACCGATGTAGCCAATACTCTC
GGGTATCATTCAGTAAACTGGGGTAACGAAGCTGCAATGATTGAAGAAAT
CGCCAATGATGTTTTGGATAAACTACTTTTAACTTCATCGAAGGATTCAG
AGAACTTTGTGGGCATCGAAGATCATGTTGCAAAACTGAGTGTATTGCTG
CAGTTGGACGCGGAGGAAGTGAGGATGGTTGGTTTATGGGGTTCCTCAGG
GATCGGCAAGACTACAATTGCAAGAGTTCTGTTTCAACGACTTTCTCGAC
ACTTCCGAGGTAGCATTTTCATAGACAGGGCTTTCGTATCTAAGACTATG
GAAATTTTCAAGGCAGCTAATCCGGACGACTATAACATGAAGCTGCATTT
GCAAAGAAATTTCCTATCTGAAATCTTAGGTAAAGGAGACATAAAGATAA
ATCATTTGAGTGCAGTTGGGGAGAGGCTGAAGAATCAGAAAGTTCTTATT
TTCATTGATGATTTTGATGATCAAGTTGTGCTAGAAGCCTTGGTTGGTCA
AACTCAATGGTTTGGAAGTGGGAGCAGAATCGTTGTGGTTACAAATGATA
AGCAGTATCTAAGGGCCCATGGGATTAATCACATTTACAAGGTCTGTCTC
CCAACTAAAAAGCTAGCTGTTGAGATGTTATGTCGATCTGCTTTCAGGAA
AAAGGCTGCACCTGAAGGTTTTGAGGAGCTTGTAGCTAAAGTTACAGGAC
TTGCTGGTAGTCTTCCTTTAGGTCTTAATGTTTTGGGTTCATATCTACGG
GGAAGGGACAAGGAGTACTGGATGGATTTGTTGCCAAGGCTTCAGAATGG
TTTAGATGGGAAAATTGAGAAGACATTGAGAGTCAGCTACGATGGATTAA
CAAGCGAAGAAGATAAAGCGTTATTTCGCCATATTGCATGCCTTTTCCAG
TGGGAAAAAGTCACATACCTGAAGTTGCTGCTCGCTGATAGTGGGTTGAG
TGTTACGGTTGGGCTGGAAAACCTAGCTGATAAGTCCCTCATTCATGTAA
GAGAGGATTATGTGAAGATGCACCGTTTGTTAGAAGAGATGGGTAGACGT
ATTGTTAGGCTTGACGAGCCTGAAAAACGAGAATTTCTGGTGGACGCACA
AGATATCTGTGATGTACTCAGTCAAGACACTGGTACTCATAAGATATTGG
GTATAAAATTGAATATTGATGAGATTGATGAACTGAATGTGCATGAGAAT
GCCTTCAAAGGGATGCGCAATCTGCGTTTCCTGGAAATTCACTCACAAAA
CCGTCATGAGTTTGGAAACGAAGAAGTTAGAATTCACTTACCTGAAAACT
TCGACTATTTGCCTCCTAAACTTAAAATATTGGATTGGTATGAATATCCA
ATGAGATGTCTGCCTTCTAAGTTTCGTCCTGAAAAACTCGTCAAGCTCAA
AATGGTGAATAGCAAGCTCGAGAAGCTGTGGGAAGGGATTGTGTCGCTTA
CATGTCTTAAAAAGATGAATATGTCGGGATCTCAAAACTTGATAGAAATG
CCAGATCTTTCAAAGGCCACCAATCTGGAGACACTATATCTTGAGGATTG
CTTTAGTTTGGTCAAGCTTCCTTCCTCTATTCCACACCCCAACAAACTGA
CGACATTAATCTTGAAGAACTGTCGAAATGTGGAGACTATTCCAATTGGC
ATTAGCCTCAAATCTCTTAAAAACCTACGTACTGATGGTTGCTCACGGAT
GAGGACTTTTCCCCAAATCTCAAGCACCATCGAAGATGTCTACATAGGCG
CAACATCCATTGAAGAAATACCTTCAAATTTGAGTTTGTGTTTCGAGAAT
CTCCATACCTTTACGATGCACAGCCCAAAGAAACTATGGGAAAGAGTGCA
GCTTCTTACTCTCCTCACGACGATCATGTCTCCCTCTTTGTGGTATCTGG
ATCTCTCGGATAACCCTGGCTTGGTGGAGCTTCCTTCTTCATTTAAGAAT
CTCCATAACCTGAGGAGATTGGAAATTAGAAACTGCGTAAATCTGGAAAC
TCTTCCCACCGGAATCAACCTCGGATCTCTCAAAATCCTAGATCTCAGGG
GATGCTCACGGTTGAGGACTTTTCCTGATATCTCAACCCACATCACACAT
CTTTATCTAAGCGGAACAGGGATTGAAGAGATTCCTTGTTCGATTGAGAA
ATTCTCCAGGCTTGGCTCCCTACATATGAACGGATGCAACAATTTGGAAT
ATGTAAACCTAAACCTTTTTAAACTCAAACATCTTCACGAAGTCGACTTT
TCAGACTGCAAGTGCTTAAACTTGGATCAAGAAGCTCTGTTTCAAAAGAA
AACATATTCAGTTTGTCAACTGAAGTTGTCAGGTGAAGAAGTGCCTTCAT
ATTTCACGCACCGTACTACTGGAACCTCCTCCTCTCTCACCATTCCTCTA
CTTCACAGCTGTATCTCACAATCATTCCTCCGATTCAGGGCTTGTATTGT
GTTTGATTCGGACAAGGACAATGAGTCATATAGCAGATGTGCCTTTAGAT
TCAAAGGCAGTTTTCGGAACTGCTCTGATTCCTATAATCAGGCACAAGAC
TTCTGCGCAGTCACGGATGATTATAAGATCCGTTCATATAAGAAGGATGG
TTGTCTGCTTGTATTAGACTACCAGATGTCTCAAATCCCTTTAGAAATGA
ACTTCGATGGCCTGGATCTGAAGATTCATATTGATTATTGTCGTTCTGCT
AAAATAAAAGGATGGGGTATACGAATCTTAGAGGAGGACTGTTCATCGGC
AGACAACCGACTTGGTTATCCAAACATTCTACCACATGTTTTTGAAGCCG
ATGAATGCAATGAGGCTGGTGAATGTGGGAGGCAAATGATGTAG
>T2_CDS
ATGGCTCTCTCATTAGCTTCTTCTCCTTCCTCTTCTCGCACTTGGTTGTA
CGATGTTTTCCCTAGCTTCAGTGGGGTAGACGTCCGTGTTACTTTCCTCA
GCCACTTGTTGAAGGAGTTTGACAAAAAGTTGATCACTGCTTTCAAAGAC
AACGAGATCGAGAGAAGTCGATCACTGGATCCCGAGCTTAAACAAGCCAT
TAAAGATTCGAGGATCGCGGTGGTTATCTTCTCCCAAAACTATGCCTCTT
CAAGCTGGTGTCTTAATGAGTTGTTAGAGATAGTCAAGTGTGGTCAAATG
GTGATACCTGTTTTCTACCGGTTGGATCCTTCCCATGTGAGGAAACAAAC
CGGTGACTTTGGTAAGTTCTTTGAAGAAACATGCAACAACAAAACAGAGG
AAGAGAAAATACAGTGGAGGAGAGCTTTGACCGATGTAGCCAATACTCTC
GGGTATCATTCAGTAAACTGGGGTAACGAAGCTGCAATGATTGAAGAAAT
CGCCAATGATGTTTTGGATAAACTACTTTTAACTTCATCGAAGGATTCAG
AGAACTTTGTGGGCATCGAAGATCATGTTGCAAAACTGAGTGTATTGCTG
CAGTTGGACGCGGAGGAAGTGAGGATGGTTGGTTTATGGGGTTCCTCAGG
GATCGGCAAGACTACAATTGCAAGAGTTCTGTTTCAACGACTTTCTCGAC
ACTTCCGAGGTAGCATTTTCATAGACAGGGCTTTCGTATCTAAGACTATG
GAAATTTTCAAGGCAGCTAATCCGGACGACTATAACATGAAGCTGCATTT
GCAAAGAAATTTCCTATCTGAAATCTTAGGTAAAGGAGACATAAAGATAA
ATCATTTGAGTGCAGTTGGGGAGAGGCTGAAGAATCAGAAAGTTCTTATT
TTCATTGATGATTTTGATGATCAAGTTGTGCTAGAAGCCTTGGTTGGTCA
AACTCAATGGTTTGGAAGTGGGAGCAGAATCGTTGTGGTTACAAATGATA
AGCAGTATCTAAGGGCCCATGGGATTAATCACATTTACAAGGTCTGTCTC
CCAACTAAAAAGCTAGCTGTTGAGATGTTATGTCGATCTGCTTTCAGGAA
AAAGGCTGCACCTGAAGGTTTTGAGGAGCTTGTAGCTAAAGTTACAGGAC
TTGCTGGTAGTCTTCCTTTAGGTCTTAATGTTTTGGGTTCATATCTACGG
GGAAGGGACAAGGAGTACTGGATGGATTTGTTGCCAAGGCTTCAGAATGG
TTTAGATGGGAAAATTGAGAAGACATTGAGAGTCAGCTACGATGGATTAA
CAAGCGAAGAAGATAAAGCGTTATTTCGCCATATTGCATGCCTTTTCCAG
TGGGAAAAAGTCACATACCTGAAGTTGCTGCTCGCTGATAGTGGGTTGAG
TGTTACGGTTGGGCTGGAAAACCTAGCTGATAAGTCCCTCATTCATGTAA
GAGAGGATTATGTGAAGATGCACCGTTTGTTAGAAGAGATGGGTAGACGT
ATTGTTAGGCTTGACGAGCCTGAAAAACGAGAATTTCTGGTGGACGCACA
AGATATCTGTGATGTACTCAGTCAAGACACTGGTACTCATAAGATATTGG
GTATAAAATTGAATATTGATGAGATTGATGAACTGAATGTGCATGAGAAT
GCCTTCAAAGGGATGCGCAATCTGCGTTTCCTGGAAATTCACTCAAAAAA
GCGTTATGTGTTTGGAAAGGAAGAAGTTACAATTCACTTACCTGAAAACT
TCGACTATTTGCCTCCTAAACTTAAAATATTGGATTGGTTTGGATATCCA
ATGAGATGTCTGCCTTCTAAGTTTCGTCCTGAAAAACTCGTCAAGCTCAA
AATGGTGAATAGCAAGCTCGAGAAGCTGTGGGAAGGGATTGTGTCGCTTA
CATGTCTTAAAGAGATGGATATGTGGGGATCTACAAACTTGATAGAAATG
CCAGATCTTTCAAAGGCCACCAATCTGGAGACACTTAATGTTGGGGCTTG
CTATAGTTTGGTCAAGCTTCCTTCCTCTATTCCACATCCCAACAAACTGA
CGACATTAAACTTGAAGAACTGTCGAAATCTGGAGACTATTCCAATTGGC
ATTAGCCTCAAATCTCTTAAAAACCTACGTACTGATGGTTGCTCACGGAT
GAGGACTTTTCCCCAAATCTCAAGCACCATCGAAGATGTCTACATAGGCG
CAACATCCATTGAAGAAATACCTTCAAATTTGAGTTTGTGTTTCGAGAAT
CTCCATACCTTTACGATGCACAGCCCAAAGAAACTATGGGAAAGAGTGCA
GCTTCTTACTCTCCTCACGACGATCATGTCTCCCTCTTTGTGGTATCTGG
ATCTCTCGGATAACCCTGGCTTGGTGGAGCTTCCTTCTTCATTTAAGAAT
CTCCATAACCTGAGGAGATTGGAAATTAGAAACTGCGTAAATCTGGAAAC
TCTTCCCACCGGAATCAACCTCGGATCTCTCAAAATCCTAGATCTCAGGG
GATGCTCACGGTTGAGGACTTTTCCTGATATCTCAACCCACATCACACAT
CTTTATCTAAGCGGAACAGGGATTGAAGAGATTCCTTGTTCGATTGAGAA
ATTCTCCAGGCTTGGCTCCCTACATATGAACGGATGCAACAATTTGGAAT
ATGTAAACCTAAACCTTTTTAAACTCAAACATCTTCACGAAGTCGACTTT
TCAGACTGCAAGTGCTTAAACTTGGATCAAGAAGCTCTGTTTCAAAAGAA
AACATATTCAGTTTGTCGACTGAGGTTGTCAGGTGAAGAAGTGCCTTCAT
ATTTCACGCACCGTACTACTGGAACCTCCTCCTCTCTCACCATTCCTCTA
CTTCACAGCTGTCTCTCACAACCATTCCTCCGATTCAGGGCTTGCATTGT
GTTTGCTTCGGACAATGAGACATATAGCGATTGTGTCTTTAGATTCAAAG
GCAGTTTTCGGAACTGCTCTGATTCCTATAATCAGGCACAAGACTTCTGC
GCAGTCACGGATGATTATCAGATCTATTCATATGAGAAGGATGGTTGTCT
GTTTGTATTAGACTACCAGATGTCTCAAATCCCTTTAGAAATGAACTTCG
ATCGCCTGGATCTGAAGATTCATATTGTTTATTGTAATGATGATGCTAAA
ATAAAAGGATGGGGTATACGAATCTTAGAGGAGGACTGTTCATCGGCAGA
CAACCGACTTGGTTATCCAAACATTCTACCACATGTTTTTGAAGCCGATG
AATGCAATATGAGGCTGGTGAATGTGGAGGCAAATGATGCAGTGACGGAA
AGAAGCGGATTTCGTGAATAA
