# Supplementary material for: Local Duplication of TIR-NBS-LRR Gene Marks Clubroot Resistance in Brassica napus cv. Tosca
Source: Front Plant Sci. 2021 Apr 8;12:639631. doi: 10.3389/fpls.2021.639631 (PMC8082685; doi:10.3389/fpls.2021.639631)
Supplement: Supplementary file 3 [file Data_Sheet_3.FASTA]

>BRH_Prot
MALSLASSPSSSRTWLYDVFPSFSGVDVRVTFLSHLLKEFDKKLITAFKD
NEIERSRSLDPELKQAIKDSRIAVVIFSQNYASSSWCLNELLEIVKCGQM
VIPVFYRLDPSHVRKQTGDFGKFFEETCNNKTEEEKIQWRRALTDVANTL
GYHSVNWGNEAAMIEEIANDVLDKLLLTSSKDSENFVGIEDHVAKLSVLL
QLDAEEVRMVGLWGSSGIGKTTIARVLFQRLSRHFRGSIFIDRAFVSKTM
EIFKAANPDDYNMKLHLQRNFLSEILGKGDIKINHLSAVGERLKNQKVLI
FIDDFDDQVVLEALVGQTQWFGSGSRIVVVTNDKQYLRAHGINHIYKVCL
PTKKLAVEMLCRSAFRKKAAPEGFEELVAKVTGLAGSLPLGLNVLGSSLR
GRDKEYWMDLLPRLQNGLDGKIEKTLRVSYDGLTSEEDKALFRHIACLFQ
WEKVTYLKLLLADSGLSVTVGLENLADKSLIHVREDYVKMHCLLEEMGRG
IVRLDEPEKREFLVDAQDICDVLSQDTGTHKILGIKLNIDEIDELNVHEN
AFKGMRNLRFLEILPKNPFMFGKEEVRIHLPENFDYLPHELRLLRWLRYP
MRCLPSKFRPEKLVKFEMVNSKLEKLWEGIVSLTCLKEMNMWGSKNLIEM
PDLSKATNLETLNLGDCYSLVKLPSSIPHPNKLTTLSLSNCRNLETIPTG
ISLKSLKNLNTKGCSRIRIFPQISTTIVEVDVGATSIEEIPSNLSLCFEN
LHTFTMHSPKKLWERVQLLTLLTTIMSPSLWYLDLSDNPGLVELPSSFKN
LHNLSILKISNCVNLETLPTGINLGSLDLLYLSGCSRLRTFPDISTHITH
LYLSGTGIEEIPCSIEKFSRLGSLHMNGCNNLEYVNLNLFKLKHLHEVDF
SDCKCLNLDQEALFQKKTYSVCQLKLSGEEVPSYFTHRTTGTSSSLTIPL
LHSCLSQPFLRFRACILFDSDNESYSRCAFRFKGSFRNCSDSYNQAQDFC
AVTDDYNIFSFEEESCLSVSDYQMSQIPLEMNFDGLDLKIHIDYCRSAKI
KGWGIRILEEDCSSADNRLGYPNILPHVFEADECNMRLVNVEANDVVTER
SGFRE
>T1_Prot
MALSLASSPSSCRTWLYDVFPSFSGVDVRVTFLSHLLKEFDKKLITAFKD
NEIERSRSLDPELKQAIKDSRIAVVIFSQNYASSSWCLNELLEIVKCGQM
VIPVFYRLDPSHVRKQTGDFGKFFEETCNNKTEEEKIQWRRALTDVANTL
GYHSVNWGNEAAMIEEIANDVLDKLLLTSSKDSENFVGIEDHVAKLSVLL
QLDAEEVRMVGLWGSSGIGKTTIARVLFQRLSRHFRGSIFIDRAFVSKTM
EIFKAANPDDYNMKLHLQRNFLSEILGKGDIKINHLSAVGERLKNQKVLI
FIDDFDDQVVLEALVGQTQWFGSGSRIVVVTNDKQYLRAHGINHIYKVCL
PTKKLAVEMLCRSAFRKKAAPEGFEELVAKVTGLAGSLPLGLNVLGSYLR
GRDKEYWMDLLPRLQNGLDGKIEKTLRVSYDGLTSEEDKALFRHIACLFQ
WEKVTYLKLLLADSGLSVTVGLENLADKSLIHVREDYVKMHRLLEEMGRR
IVRLDEPEKREFLVDAQDICDVLSQDTGTHKILGIKLNIDEIDELNVHEN
AFKGMRNLRFLEIHSQNRHEFGNEEVRIHLPENFDYLPPKLKILDWYEYP
MRCLPSKFRPEKLVKLKMVNSKLEKLWEGIVSLTCLKKMNMSGSQNLIEM
PDLSKATNLETLYLEDCFSLVKLPSSIPHPNKLTTLILKNCRNVETIPIG
ISLKSLKNLRTDGCSRMRTFPQISSTIEDVYIGATSIEEIPSNLSLCFEN
LHTFTMHSPKKLWERVQLLTLLTTIMSPSLWYLDLSDNPGLVELPSSFKN
LHNLRRLEIRNCVNLETLPTGINLGSLKILDLRGCSRLRTFPDISTHITH
LYLSGTGIEEIPCSIEKFSRLGSLHMNGCNNLEYVNLNLFKLKHLHEVDF
SDCKCLNLDQEALFQKKTYSVCQLKLSGEEVPSYFTHRTTGTSSSLTIPL
LHSCISQSFLRFRACIVFDSDKDNESYSRCAFRFKGSFRNCSDSYNQAQD
FCAVTDDYKIRSYKKDGCLLVLDYQMSQIPLEMNFDGLDLKIHIDYCRSA
KIKGWGIRILEEDCSSADNRLGYPNILPHVFEADECNEAGECGRQMM
>T2_Prot
MALSLASSPSSSRTWLYDVFPSFSGVDVRVTFLSHLLKEFDKKLITAFKD
NEIERSRSLDPELKQAIKDSRIAVVIFSQNYASSSWCLNELLEIVKCGQM
VIPVFYRLDPSHVRKQTGDFGKFFEETCNNKTEEEKIQWRRALTDVANTL
GYHSVNWGNEAAMIEEIANDVLDKLLLTSSKDSENFVGIEDHVAKLSVLL
QLDAEEVRMVGLWGSSGIGKTTIARVLFQRLSRHFRGSIFIDRAFVSKTM
EIFKAANPDDYNMKLHLQRNFLSEILGKGDIKINHLSAVGERLKNQKVLI
FIDDFDDQVVLEALVGQTQWFGSGSRIVVVTNDKQYLRAHGINHIYKVCL
PTKKLAVEMLCRSAFRKKAAPEGFEELVAKVTGLAGSLPLGLNVLGSYLR
GRDKEYWMDLLPRLQNGLDGKIEKTLRVSYDGLTSEEDKALFRHIACLFQ
WEKVTYLKLLLADSGLSVTVGLENLADKSLIHVREDYVKMHRLLEEMGRR
IVRLDEPEKREFLVDAQDICDVLSQDTGTHKILGIKLNIDEIDELNVHEN
AFKGMRNLRFLEIHSKKRYVFGKEEVTIHLPENFDYLPPKLKILDWFGYP
MRCLPSKFRPEKLVKLKMVNSKLEKLWEGIVSLTCLKEMDMWGSTNLIEM
PDLSKATNLETLNVGACYSLVKLPSSIPHPNKLTTLNLKNCRNLETIPIG
ISLKSLKNLRTDGCSRMRTFPQISSTIEDVYIGATSIEEIPSNLSLCFEN
LHTFTMHSPKKLWERVQLLTLLTTIMSPSLWYLDLSDNPGLVELPSSFKN
LHNLRRLEIRNCVNLETLPTGINLGSLKILDLRGCSRLRTFPDISTHITH
LYLSGTGIEEIPCSIEKFSRLGSLHMNGCNNLEYVNLNLFKLKHLHEVDF
SDCKCLNLDQEALFQKKTYSVCRLRLSGEEVPSYFTHRTTGTSSSLTIPL
LHSCLSQPFLRFRACIVFASDNETYSDCVFRFKGSFRNCSDSYNQAQDFC
AVTDDYQIYSYEKDGCLFVLDYQMSQIPLEMNFDRLDLKIHIVYCNDDAK
IKGWGIRILEEDCSSADNRLGYPNILPHVFEADECNMRLVNVEANDAVTE
RSGFRE
